# Supplementary material for: RTP801/REDD1 Is Involved in Neuroinflammation and Modulates Cognitive Dysfunction in Huntington’s Disease
Source: Biomolecules. 2021 Dec 27;12(1):34. doi: 10.3390/biom12010034 (PMC8773874; doi:10.3390/biom12010034)
Supplement: Supplementary file 1 [file biomolecules-12-00034-s001.zip]

Archive with 1 entries (1 files):
- biomolecules-1492481-supplementary.pdf
